# Supplementary material for: UV-C Peroxymonosulfate Activation for Wastewater Regeneration: Simultaneous Inactivation of Pathogens and Degradation of Contaminants of Emerging Concern
Source: Molecules. 2021 Aug 12;26(16):4890. doi: 10.3390/molecules26164890 (PMC8398486; doi:10.3390/molecules26164890)
Supplement: Supplementary file 1 [file molecules-26-04890-s001.zip]

Archive with 1 entries (1 files):
- molecules-1319552-supplementary.pdf
